# Supplementary material for: Probiotic Potential, Genomic Characterization, and In Silico Insights of Five Lactiplantibacillus plantarum Strains Isolated from Fermented Cacao Beans Against Multidrug-Resistant Pseudomonas aeruginosa
Source: Antibiotics (Basel). 2026 Mar 26;15(4):334. doi: 10.3390/antibiotics15040334 (PMC13114214; doi:10.3390/antibiotics15040334)
Supplement: Supplementary file 1 [file antibiotics-15-00334-s001.zip]

Archive with 1 entries (1 files):
- antibiotics-4180263-supplementary.pdf
